# Supplementary material for: MHC Genotyping by SSCP and Amplicon-Based NGS Approach in Chamois
Source: Animals (Basel). 2020 Sep 18;10(9):1694. doi: 10.3390/ani10091694 (PMC7552744; doi:10.3390/ani10091694)
Supplement: Supplementary file 1 [file animals-10-01694-s001.zip]

Archive with 3 entries (2 files):
- animals-912355-supplementary-final-update/
- animals-912355-supplementary-final-update/animals-912355-Supplementary-figures-proofreading_Sep_18.docx
- animals-912355-supplementary-final-update/animals-912355-Supplementary-tables-update 9.23.xlsx
