# Supplementary material for: MHC Genotyping by SSCP and Amplicon-Based NGS Approach in Chamois
Source: Animals (Basel). 2020 Sep 18;10(9):1694. doi: 10.3390/ani10091694 (PMC7552744; doi:10.3390/ani10091694)
Supplement: Supplementary file 1 [file animals-10-01694-s001.zip › animals-912355-supplementary-final-update/animals-912355-Supplementary-tables-update 9.23.xlsx]

## Sheet: Table S1
Sumplementary Table S1. AmpliSAS genotyping results of 28 chamois individulas.
Good sequence							DEPTH_AMPLICON	984	744	656	1026	1106	811	1023	1120	1135	1126	1765	792	5000	5000	5000	5000	5000	5000	5000	5000	5000	2071	5000	5000	5000	5000	5000	5000
Probably artifact							DEPTH_ALLELES	791	623	492	779	920	575	796	714	865	908	1504	632	4506	4592	4430	4337	4507	4564	4469	4317	4247	1748	4140	4207	4219	4155	4201	4204
							COUNT_ALLELES	2	2	2	2	2	2	2	1	2	2	2	1	2	1	2	2	1	1	1	2	2	2	2	2	2	2	2	2
SEQUENCE	LENGTH	DEPTH	SAMPLES	MEAN_FREQ	MAX_FREQ	MIN_FREQ	NAME	RR-616	RR-657	RR-580	RR-582	RR-589	RR-591	RR-612	RR-622	RR-626	RR-628	RR-632	RR-905	RR-579	RR-598	RR-603	RR-635	RR-637	RR-649	RR-897	RR-898	RR-899	RR-593	RR-594	RR-596	RR-610	RR-734	RR-900	RR-903
TGGAGTATCATAAGAGCGAGTGTCATTTCTTCAACGGGACCGAGCGGGTGCGGTTCCTGGACAGATACTTCCATAATGGAGAAGAGTTGGTGCGCTTCGACAGCGACTGGGGCGAGTACCGGGCGGTGGCCGAGCTGGGGCGGCCGACCGCCGAGCACTGGAACAGCCAGAAGGAGATTCTGGAGCGGAGGCGGGCCGCGGTGGACACGTTCTGCAGACACAACTACGGGGTCGGT	236	29094	20	38.67	91.84	1.25	Ruru-DRB*01	376; 38.21			25; 2.44	24; 2.17	43; 5.30	537; 52.49	714; 63.75	456; 40.18	38; 3.37	22; 1.25	29; 3.66		4592; 91.84				4564; 91.28	4469; 89.38	2143; 42.86	2217; 44.34	850; 41.04	2069; 41.38	1898; 37.96	1968; 39.36	2060; 41.20
TGGAGTATAGTAAGAGCGAGTGTCATTTCTTCAACGGGACCGAGCGGGTGCGGTTCCTGGACAGATACTTCCATAATGGAGAAGAGTTGGTGCGCTTCGACAGCGACTGGGGCGAGTTCCGGGCGGTGGCCGAGCTGGGGCGGCCGGACGCCGAGTACTGGAACAGCCAGAAGGAGATTCTGGAGCGGAAGCGGGCCGCGGTGGACACGTACTGCAGACACAACTACGGGGTCGTT	236	27117	16	45.93	90.14	36.04	Ruru-DRB*04	415; 42.17	365; 49.06							409; 36.04	528; 46.89	746; 42.27		2229; 44.58		2227; 44.54	2001; 40.02	4507; 90.14					898; 43.36	2071; 41.42	2309; 46.18	2251; 45.02	2095; 41.90	2045; 40.90	2021; 40.42
TGGAGTATAGTAAGAGCGAGTGTCATTTCTTCAACGGGACCGAGCGGGTGCGGTTCCTGGACAGATACTTCTATAATGGAGAAGAGTACGCGCGCTTCAACAGCGACTGGGGCGAGTACCGGGCGGTGGCCGAGCTGGGGCGGCGGGACGCCGAGCACTGGAACAGCCAGAAGGAGATTCTGGAGCAGACGCGGGCCGCGGTGGACACGTACTGCAGACACAACTACGGGGTCGGT	236	7791	11	25.82	79.80	1.18	Rupy-DRB1*04				17; 1.66	13; 1.18	259; 31.94	19; 1.86	35; 3.13	29; 2.56	380; 33.75		632; 79.80			2203; 44.06					2174; 43.48	2030; 40.60
TGGAGTATAGTAAGAGCGAGTGTCATTTCTTCAACGGGACCGAGCGGGTGCGGTTCCTGGACAGATACTTCCATAATGGAGAAGAGTTGGTGCGCTTCGACAGCGACTGGGGCGAGTACCGGGCGGTGGCCGAGCTGGGGCGGCCGACCGCCGAGCACTGGAACAGCCAGAAGGAGATTCTGGAGCAGACGCGGGCCGCGGTGGACACGTACTGCAGACACAACTACGGGGTCGTT	236	6097	6	43.40	51.52	36.06	Ruru-DRB*18			338; 51.52	370; 36.06	460; 41.59	316; 38.96							2277; 45.54			2336; 46.72
TGGAGTATCATAAGAGCGAGTGTCATTTCTTCAACGGGACCGAGCGGGTGCGGTTCCTGGACAGATACTTCCATAATGGAGAAGAGTTGGTGCGCTTCGACAGCGACTGGGGCGAGTACCGGGCGGTGGCCGAGCTGGGGCGGCCGACCGCCGAGCACTGGAACAGCCAGAAGGAGATTCTGGAGCAGACGCGGGCCGCGGTGGACACGTACTGCAGACACAACTACGGGGTCGGT	236	4752	4	33.90	43.66	23.48	Ruru-DRB*43			154; 23.48				259; 25.32																				2156; 43.12	2183; 43.66
TGGAGTATAGTAAGAGCGAGTGTCATTTCTTCAACGGGACCGAGCGGGTGCGGCTCCTGGACAGATACTTCTATAATGGAGAAGAGTACGCGCGCTTCAACAGCGACTGGGGCGAGTACCGGGCGGTGGCCGAGCTGGGGCGGCCGGACGCCGAGTACTGGAACAGCCAGAAGGAGATTCTGGAGCAGAGGCGGGCCGCGGTGGACACGTACTGCAGACACAACTACGGGGTCGTT	236	1218	2	42.27	42.95	41.59	Ruru-DRB*42					460; 41.59						758; 42.95
TGGAGTATCGTAAGAGCGAGTGTCATTTCTTCAACGGGACCGAGCGGGTGCGGCTCCTGGACAGATACTTCTATAATGGAGAAGAGTACGCGCGCTTCAACAGCGACTGGGGCGAGTACCGGGCGGTGGCCGAGCTGGGGCGGCCGGACGCCGAGTACTGGAACAGCCAGAAGGAGATTCTGGAGCAGAGGCGGGCCGCGGTGGACACGTACTGCAGACACAACTACGGGGTCGGT	236	409	1	39.86	39.86	39.86	Ruru-DRB*09				409; 39.86
TGGAGTATCATAAGAGCGAGTGTCATTTCTTCAACGGGACCGAGCGGGTGCGGTTCCTGGACAGATACTTCTATAATGGAGAAGAGTACGCGCGCTTCAACAGCGACTGGGGCGAGTACCGGGCGGTGGCCGAGCTGGGGCGGCCGACCGCCGAGCACTGGAACAGCCAGAAGGAGATTCTGGAGCAGACGCGGGCCGCGGTGGACACGTACTGCAGACACAACTACGGGGTCGTT	236	258	1	34.68	34.68	34.68	Ruru-DRB*41		258; 34.68
TGGAGTATCATAAGAGCGAGTGTCATTTCTTCAACGGGACCGAGCGGGTGCGGTTCCTGGACAGATACTTCCATAATGGAGAAGAGTTGGTGCGCTTCGACAGCGACTGGGGCGAGTACCGGGCGGTGGCCGAGCTGGGGCGGCCGACCGCCGAGCACTGGAACAGCCAGAAGGAGATTCTGGAGCAGACGCGGGCCGCGGTGGACACGTACTGCAGACACAACTACGGGGTCGTT	236	87	1	13.26	13.26	13.26	MHC-01			87; 13.26; CH: Ruru-DRB*18+Ruru-DRB*43, X1: Ruru-DRB*43
TGGAGTATCATAAGAGCGAGTGTCATTTCTTCAACGGGACCGAGCGGGTGCGGTTCCTGGACAGATACTTCTATAATGGAGAAGAGTACGCGCGCTTCAACAGCGACTGGGGCGAGTACCGGGCGGTGGCCGAGCTGGGGCGGCCGGACGCCGAGTACTGGAACAGCCAGAAGGAGATTCTGGAGCAGACGCGGGCCGCGGTGGACACGTACTGCAGACACAACTACGGGGTCGTT	236	48	2	2.21	3.04	1.37	Ruru-DRB*15							14; 1.37	34; 3.04
TGGAGTATAGTAAGAGCGAGTGTCATTTCTTCAACGGGACCGAGCGGGTGCGGTTCCTGGACAGATACTTCCATAATGGAGAAGAGTTGGTGCGCTTCGACAGCGACTGGGGCGAGTACCGGGCGGTGGCCGAGCTGGGGCGGCCGACCGCCGAGCACTGGAACAGCCAGAAGGAGATTCTGGAGCAGACGCGGGCCGCGGTGGACACGTACTGCAGACACAACTACGGGGTCGGT	236	277	2	2.77	2.94	2.60	MHC-02																											147; 2.94; CH: Ruru-DRB*43+Ruru-DRB*04	130; 2.60; CH: Ruru-DRB*43+Ruru-DRB*04
TGGAGTATAGTAAGAGCGAGTGTCATTTCTTCAACGGGACCGAGCGGGTGCGGTTCCTGGACAGATACTTCCATAATGGAGAAGAGTTGGTGCGCTTCGACAGCGACTGGGGCGAGTACCGGGCGGTGGCCGAGCTGGGGCGGCCGACCGCCGAGCACTGGAACAGCCAGAAGGAGATTCTGGAGCGGAGGCGGGCCGCGGTGGACACGTTCTGCAGACACAACTACGGGGTCGGT	236	591	7	2.00	2.70	1.15	MHC-03									13; 1.15; CH: Ruru-DRB*01+Ruru-DRB*04												65; 1.30; CH: Ruru-DRB*01+Rupy-DRB1*04	46; 2.22; CH: Ruru-DRB*01+Ruru-DRB*04	87; 1.74; CH: Ruru-DRB*01+Ruru-DRB*04	135; 2.70; CH: Ruru-DRB*01+Ruru-DRB*04	116; 2.32; CH: Ruru-DRB*01+Ruru-DRB*04	129; 2.58; CH: Ruru-DRB*01+Ruru-DRB*04
TGGAGTATCATAAGAGCGAGTGTCATTTCTTCAACGGGACCGAGCGGGTGCGGTTCCTGGACAGATACTTCCATAATGGAGAAGAGTTGGTGCGCTTCGACAGCGACTGGGGCGAGTTCCGGGCGGTGGCCGAGCTGGGGCGGCCGGACGCCGAGTACTGGAACAGCCAGAAGGAGATTCTGGAGCGGAAGCGGGCCGCGGTGGACACGTACTGCAGACACAACTACGGGGTCGTT	236	618	9	1.70	2.20	1.26	Ruru-DRB*06	15; 1.52; CH: Ruru-DRB*01+Ruru-DRB*04								15; 1.32; CH: Ruru-DRB*01+Ruru-DRB*04													26; 1.26; CH: Ruru-DRB*01+Ruru-DRB*04	70; 1.40; CH: Ruru-DRB*01+Ruru-DRB*04	106; 2.12; CH: Ruru-DRB*01+Ruru-DRB*04	91; 1.82; CH: Ruru-DRB*01+Ruru-DRB*04	102; 2.04; CH: Ruru-DRB*01+Ruru-DRB*04	83; 1.66; CH: Ruru-DRB*43+Ruru-DRB*04	110; 2.20; CH: Ruru-DRB*43+Ruru-DRB*04
TGGAGTATCATAAGAGCGAGTGTCATTTCTTCAACGGGACCGAGCGGGTGCGGTTCCTGGACAGATACTTCCATAATGGAGAAGAGTTCGTGCGCTTCAACAGCGACTGGGGCGAGTACCGGGCGGTGGCCGAGCTGGGGCGGCCGGCCGCCGAGCACTGGAACAGCCAGAAGGAGATTCTGGAGCAGAGGCGGGCCGAGGTGGACACGGTGTGCAGACACAACTACGGGGTCGTT	236	33	2	1.55	1.88	1.22	Ruru-DRB*17	12; 1.22							21; 1.88
TGGAGTATAGTAAGAGCGAGTGTCATTTCTTCAACGGGACCGAGCGGGTGCGGCTCCTGGACAGATACTTCTATAATGGAGAAGAGTACGCGCGCTTCAACAGCGACTGGGGCGAGTACCGGGCGGTGGCCGAGCTGGGGCGGCCGGACGCCGAGTACTGGAACAGCCAGAAGGAGATTCTGGAGCGGAAGCGGGCCGCGGTGGACACGTACTGCAGACACAACTACGGGGTCGTT	236	30	1	1.70	1.70	1.70	MHC-04											30; 1.70; CH: Ruru-DRB*42+Ruru-DRB*04
TGGAGTATAGTAAGAGCGAGTGTCATTTCTTCAACGGGACCGAGCGGGTGCGGCTCCTGGACAGATACTTCTATAATGGAGAAGAGTACGCGCGCTTCAACAGCGACTGGGGCGAGTACCGGGCGGTGGCCGAGCTGGGGCGGCCGACCGCCGAGCACTGGAACAGCCAGAAGGAGATTCTGGAGCAGAGGCGGGCCGCGGTGGACACGTACTGCAGACACAACTACGGGGTCGTT	236	16	1	1.43	1.43	1.43	Rupy-DRB1*11								16; 1.43
TGGAGTATAGTAAGAGCGAGTGTCATTTCTTCAACGGGACCGAGCGGGTGCGGTTCCTGGACAGATACTTCCATAATGGAGAAGAGTTGGTGCGCTTCGACAGCGACTGGGGCGAGTTCCGGGCGGTGGCCGAGCTGGGGCGGCCGGACGCCGAGTACTGGAACAGCCAGAAGGAGATTCTGGAGCAGAGGCGGGCCGCGGTGGACACGTACTGCAGACACAACTACGGGGTCGTT	236	19	1	1.08	1.08	1.08	MHC-05											19; 1.08; CH: Ruru-DRB*42+Ruru-DRB*04
LEGEND:
Depth; Frequency; Putative errors
ERRORS:
CH = Chimera
X = Substitutions

## Sheet: Table S2-1
Supplementary Table S2. Amplicon depths of 28 individuals, and the number of reads of true sequences (real alleles) and artefacts within each amplicon. X = 1bp substitutions; D = deletions; I = insertions; H = homopolymer indels, XDIH = sequence with any combination of at least two errors; leftovers = low frequency variants, chimeras or sequences containing many errors which could not be classifi…
	RR-616	TRUE	clustered	amplicon depth		TRUE	X	D	I	H	XDIH		leftovers
Ruru-DRB*04	415	249	166			249	109	17	3	18	19	166
Ruru-DRB*01	376	230	146			230	112	5	2	16	11	146
				984	sum:	479	221	22	5	34	30		193
	RR-657	TRUE	clustered	amplicon depth		TRUE	X	D	I	H	XDIH		leftovers
Ruru-DRB*04	365	217	148			217	101	4	3	19	21	148
Ruru-DRB*41	258	161	97			161	63	4	4	11	15	97
				744	sum:	378	164	8	7	30	36		121
	RR-580	TRUE	clustered	amplicon depth		TRUE	X	D	I	H	XDIH		leftovers
Ruru-DRB*18	338	208	130			208	81	21	4	4	20	130
Ruru-DRB*43	154	105	49			105	20	14	10	1	4	49
				656	sum:	313	101	35	14	5	24		164
	RR-582	TRUE	clustered	amplicon depth		TRUE	X	D	I	H	XDIH		leftovers
Ruru-DRB*09	409	271	138			271	109	10	3	5	11	138
Ruru-DRB*18	370	251	119			251	92	6	6	5	10	119
				1026	sum:	522	201	16	9	10	21		247
	RR-589	TRUE	clustered	amplicon depth		TRUE	X	D	I	H	XDIH		leftovers
Ruru-DRB*42	460	319	141			319	105	9	6	13	8	141
Ruru-DRB*18	460	300	160			300	120	14	4	10	12	160
				1106	sum:	619	225	23	10	23	20		186
	RR-591	TRUE	clustered	amplicon depth		TRUE	X	D	I	H	XDIH		leftovers
Ruru-DRB*18	316	193	123			193	87	8	8	7	13	123
Rupy-DRB1*04	259	133	126			133	64	25	5	4	28	126
				811	sum:	326	151	33	13	11	41		236
	RR-612	TRUE	clustered	amplicon depth		TRUE	X	D	I	H	XDIH		leftovers
Ruru-DRB*01	537	350	187			350	127	16	3	12	29	187
Ruru-DRB*43	259	157	102			157	54	19	13	1	15	102
				1023	sum:	507	181	35	16	13	44		227
	RR-622	TRUE	clustered	amplicon depth		TRUE	X	D	I	H	XDIH		leftovers
Ruru-DRB*01	714	453	261			453	189	16	5	25	26	261
				1120	sum:	453	189	16	5	25	26		406
	RR-626	TRUE	clustered	amplicon depth		TRUE	X	D	I	H	XDIH		leftovers
Ruru-DRB*01	456	312	144			312	107	11	4	10	12	144
Ruru-DRB*04	409	267	142			267	102	15	4	11	10	142
				1135	sum:	579	209	26	8	21	22		270
	RR-628	TRUE	clustered	amplicon depth		TRUE	X	D	I	H	XDIH		leftovers
Ruru-DRB*04	528	332	196			332	151	11	1	17	16	196
Rupy-DRB1*04	380	213	167			213	90	38	6	6	27	167
				1126	sum:	545	241	49	7	23	43		218
	RR-632	TRUE	clustered	amplicon depth		TRUE	X	D	I	H	XDIH		leftovers
Ruru-DRB*42	758	535	223			535	174	10	9	19	11	223
Ruru-DRB*04	746	504	242			504	176	20	3	19	24	242
				1765	sum:	1039	350	30	12	38	35		261
	RR-905	TRUE	clustered	amplicon depth		TRUE	X	D	I	H	XDIH		leftovers
Rupy-DRB1*04	632	396	236			396	159	28	6	18	25	236
				792	sum:	396	159	28	6	18	25		160
	RR-579	TRUE	clustered	amplicon depth		TRUE	X	D	I	H	XDIH		leftovers
Ruru-DRB*18	2277	1536	741			1536	534	80	26	25	76	741
Ruru-DRB*04	2229	1521	708			1521	552	61	9	31	55	708
				5000	sum:	3057	1086	141	35	56	131		494
	RR-598	TRUE	clustered	amplicon depth		TRUE	X	D	I	H	XDIH		leftovers
Ruru-DRB*01	4592	3055	1537			3055	1078	200	55	53	151	1537
				5000	sum:	3055	1078	200	55	53	151		408
	RR-603	TRUE	clustered	amplicon depth		TRUE	X	D	I	H	XDIH		leftovers
Ruru-DRB*04	2227	1441	786			1441	612	79	16	22	57	786
Rupy-DRB1*04	2203	1457	746			1457	543	95	22	15	71	746
				5000	sum:	2898	1155	174	38	37	128		570
	RR-635	TRUE	clustered	amplicon depth		TRUE	X	D	I	H	XDIH		leftovers
Ruru-DRB*18	2336	1500	836			1500	601	87	20	28	100	836
Ruru-DRB*04	2001	1329	672			1329	530	59	12	19	52	672
				5000	sum:	2829	1131	146	32	47	152		663
	RR-637	TRUE	clustered	amplicon depth		TRUE	X	D	I	H	XDIH		leftovers
Ruru-DRB*04	4507	3002	1505			3002	1120	165	33	43	144	1505
				5000	sum:	3002	1120	165	33	43	144		493
	RR-649	TRUE	clustered	amplicon depth		TRUE	X	D	I	H	XDIH		leftovers
Ruru-DRB*01	4564	3059	1505			3059	1064	187	49	43	162	1505
				5000	sum:	3059	1064	187	49	43	162		436
	RR-897	TRUE	clustered	amplicon depth		TRUE	X	D	I	H	XDIH		leftovers
Ruru-DRB*01	4469	2875	1594			2875	1137	161	46	47	203	1594
				5000	sum:	2875	1137	161	46	47	203		531
	RR-898	TRUE	clustered	amplicon depth		TRUE	X	D	I	H	XDIH		leftovers
Rupy-DRB1*04	2174	1374	800			1374	575	74	30	26	95	800
Ruru-DRB*01	2143	1376	767			1376	560	88	19	21	79	767
				5000	sum:	2750	1135	162	49	47	174		683
	RR-899	TRUE	clustered	amplicon depth		TRUE	X	D	I	H	XDIH		leftovers
Ruru-DRB*01	2217	1404	813			1404	620	67	19	18	89	813
Rupy-DRB1*04	2030	1327	703			1327	504	70	28	29	72	703
				5000	sum:	2731	1124	137	47	47	161		753
	RR-593	TRUE	clustered	amplicon depth		TRUE	X	D	I	H	XDIH		leftovers
Ruru-DRB*04	898	596	302			596	244	25	6	12	15	302
Ruru-DRB*01	850	590	260			590	199	27	9	10	15	260
				2071	sum:	1186	443	52	15	22	30		323
	RR-594	TRUE	clustered	amplicon depth		TRUE	X	D	I	H	XDIH		leftovers
Ruru-DRB*04	2071	1335	736			1335	570	79	5	20	62	736
Ruru-DRB*01	2069	1340	729			1340	556	70	10	16	77	729
				5000	sum:	2675	1126	149	15	36	139		860
	RR-596	TRUE	clustered	amplicon depth		TRUE	X	D	I	H	XDIH		leftovers
Ruru-DRB*04	2309	1536	773			1536	570	92	11	21	79	773
Ruru-DRB*01	1898	1233	665			1233	460	77	27	22	79	665
				5000	sum:	2769	1030	169	38	43	158		793
	RR-610	TRUE	clustered	amplicon depth		TRUE	X	D	I	H	XDIH		leftovers
Ruru-DRB*04	2251	1476	775			1476	572	98	22	29	54	775
Ruru-DRB*01	1968	1269	699			1269	510	82	18	15	74	699
				5000	sum:	2745	1082	180	40	44	128		781
	RR-734	TRUE	clustered	amplicon depth		TRUE	X	D	I	H	XDIH		leftovers
Ruru-DRB*04	2095	1340	755			1340	588	73	9	22	63	755
Ruru-DRB*01	2060	1364	696			1364	510	83	13	23	67	696
				5000	sum:	2704	1098	156	22	45	130		845
	RR-900	TRUE	clustered	amplicon depth		TRUE	X	D	I	H	XDIH		leftovers
Ruru-DRB*43	2156	1351	805			1351	550	78	54	27	96	805
Ruru-DRB*04	2045	1333	712			1333	537	84	18	25	48	712
				5000	sum:	2684	1087	162	72	52	144		799
	RR-903	TRUE	clustered	amplicon depth		TRUE	X	D	I	H	XDIH		leftovers
Ruru-DRB*43	2183	1408	775			1408	586	82	12	21	74	775
Ruru-DRB*04	2021	1335	686			1335	543	69	8	20	46	686
				5000	sum:	2743	1129	151	20	41	120		796

## Sheet: Table S2-2
individual	amplicon depth	TRUE	%:	X	D	I	H	XDIH	sum:	%:
RR-616	984	479	48.6789	221	22	5	34	30	312	31.7073
RR-657	744	378	50.8065	164	8	7	30	36	245	32.9301
RR-580	656	313	47.7134	101	35	14	5	24	179	27.2866
RR-582	1026	522	50.8772	201	16	9	10	21	257	25.0487
RR-589	1106	619	55.9675	225	23	10	23	20	301	27.2152
RR-591	811	326	40.1973	151	33	13	11	41	249	30.7028
RR-612	1023	507	49.5601	181	35	16	13	44	289	28.2502
RR-622	1120	453	40.4464	189	16	5	25	26	261	23.3036
RR-626	1135	579	51.0132	209	26	8	21	22	286	25.1982
RR-628	1126	545	48.4014	241	49	7	23	43	363	32.238
RR-632	1765	1039	58.8669	350	30	12	38	35	465	26.3456
RR-905	792	396	50	159	28	6	18	25	236	29.798
RR-579	5000	3057	61.14	1086	141	35	56	131	1449	28.98
RR-598	5000	3055	61.1	1078	200	55	53	151	1537	30.74
RR-603	5000	2898	57.96	1155	174	38	37	128	1532	30.64
RR-635	5000	2829	56.58	1131	146	32	47	152	1508	30.16
RR-637	5000	3002	60.04	1120	165	33	43	144	1505	30.1
RR-649	5000	3059	61.18	1064	187	49	43	162	1505	30.1
RR-897	5000	2875	57.5	1137	161	46	47	203	1594	31.88
RR-898	5000	2750	55	1135	162	49	47	174	1567	31.34
RR-899	5000	2731	54.62	1124	137	47	47	161	1516	30.32
RR-593	2071	1186	57.267	443	52	15	22	30	562	27.1366
RR-594	5000	2675	53.5	1126	149	15	36	139	1465	29.3
RR-596	5000	2769	55.38	1030	169	38	43	158	1438	28.76
RR-610	5000	2745	54.9	1082	180	40	44	128	1474	29.48
RR-734	5000	2704	54.08	1098	156	22	45	130	1451	29.02
RR-900	5000	2684	53.68	1087	162	72	52	144	1517	30.34
RR-903	5000	2743	54.86	1129	151	20	41	120	1461	29.22
average:			53.6184							29.1979

## Sheet: Table S2-3
individual	amplicon depth	X	%:
RR-616	984	221	22.4593
RR-657	744	164	22.043
RR-580	656	101	15.3963
RR-582	1026	201	19.5906
RR-589	1106	225	20.3436
RR-591	811	151	18.619
RR-612	1023	181	17.6931
RR-622	1120	189	16.875
RR-626	1135	209	18.4141
RR-628	1126	241	21.4032
RR-632	1765	350	19.83
RR-905	792	159	20.0758
RR-579	5000	1086	21.72
RR-598	5000	1078	21.56
RR-603	5000	1155	23.1
RR-635	5000	1131	22.62
RR-637	5000	1120	22.4
RR-649	5000	1064	21.28
RR-897	5000	1137	22.74
RR-898	5000	1135	22.7
RR-899	5000	1124	22.48
RR-593	2071	443	21.3906
RR-594	5000	1126	22.52
RR-596	5000	1030	20.6
RR-610	5000	1082	21.64
RR-734	5000	1098	21.96
RR-900	5000	1087	21.74
RR-903	5000	1129	22.58
average:			20.9205

## Sheet: Table S3
Supplementary Table S3. A summary of the DRB alleles found in each chamois individual using single‐strand conformation polymorphism (SSCP)/Sanger sequencing and amplicon‐based next‐generation sequencing (NGS).
Individual	RR-579		RR-582		RR-589		RR-591		RR-593		RR-594		RR-596		RR-598		RR-610		RR-612		RR-616		RR-622		RR-626		RR-628		RR-632		RR-635		RR-637		RR-649		RR-734		RR-897		RR-905		RR-603		RR-657		RR-898		RR-899
Allele	sscp	ngs	sscp	ngs	sscp	ngs	sscp	ngs	sscp	ngs	sscp	ngs	sscp	ngs	sscp	ngs	sscp	ngs	sscp	ngs	sscp	ngs	sscp	ngs	sscp	ngs	sscp	ngs	sscp	ngs	sscp	ngs	sscp	ngs	sscp	ngs	sscp	ngs	sscp	ngs	sscp	ngs	sscp	ngs	sscp	ngs	sscp	ngs	sscp
Ruru-DRB*01									+	+	+	+	+	+	+	+	+	+	+	+	+	+	+	+	+	+									+	+	+	+	+	+							+	+	+
Ruru-DRB*04	+	+							+	+	+	+	+	+			+	+			+	+			+	+	+	+	+	+	+	+	+	+			+	+					+	+	+	+
Ruru-DRB*09			+	+
Ruru-DRB*18	+	+	+	+	+	+	+	+																							+	+
Ruru-DRB*41																																														+
Ruru-DRB*42					+	+																							+	+
Ruru-DRB*43																			+	+
Rupy-DRB1*04							+	+																			+	+													+	+		+				+
	+	false positive allele call
		six individuals (21%) falsely classified as homozygous with SSCP/Sanger analysis
[truncated: 7 more columns]
